# Supplementary material for: Effectiveness of a Geographic Information System-Integrated Mobile Platform for Coordinating Early Stage Rehabilitation After Total Hip Arthroplasty: A Randomized Controlled Trial
Source: Int J Environ Res Public Health. 2026 Jun 3;23(6):751. doi: 10.3390/ijerph23060751 (PMC13300477; doi:10.3390/ijerph23060751)
Supplement: Supplementary file 1 [file ijerph-23-00751-s001.zip]

Archive with 1 entries (1 files):
- ijerph-4219808-supplementary.xlsx
