# Supplementary material for: Effectiveness of a Geographic Information System-Integrated Mobile Platform for Coordinating Early Stage Rehabilitation After Total Hip Arthroplasty: A Randomized Controlled Trial
Source: Int J Environ Res Public Health. 2026 Jun 3;23(6):751. doi: 10.3390/ijerph23060751 (PMC13300477; doi:10.3390/ijerph23060751)
Supplement: Supplementary file 1 [file ijerph-23-00751-s001.zip › ijerph-4219808-supplementary.xlsx]

## Sheet: Лист1
																SF-12 baseline													SF-12 After 6 months													SF-12 After 12 months
№	Group A-experimental B-control	Age	Sex 0-female 1-male	Height	weight (kg)	BMI (body mass index)	Visual analogue scale: preoperative	Visual analogue scale: after 1,5 months	Visual analogue scale: after 6 months	Visual analogue scale: after 12 months	SF-6D	SF-6D 6	SF-6D 12	QALY		Moderate Activities (PF02) Limited a lot-1 Limited a little-2 No limeted-3	Climbing Several Flights of Stairs (PF04) Limited a lot-1 Limited a little-2 No limeted-3	Accomplish less than you would like (RP2) Yes-1 No-0	Limited in the kind of activities (RP3) Yes-1 No-0	Pain interferes with normal work (BP2) Extremely Quite a bit Moderately A little bit No limeted-5	In general, would you say your health is (GH1) Poor-1 Fair-2 Good-3 Very good-4 Excellent-5	Have a lot of energy (VT2) None of the time-1 A little of the time-2 Some of the time-3 A good bit of the time-4 Most of the time-5 All of the time-6	Health interferes w/social activities (SF2) All the time-1 Most of the time-2 Some of the time-3 A little of the time-4 None of the time-5	Accomplish less than you would like (RE2) Yes-1 No-0	Didn't do activities as carefully as usual (RE3) Yes-1 No-0	Felt calm and peaceful (MH3) None of the time-1 A little of the time-2 Some of the time-3 A good bit of the time-4 Most of the time-5 All of the time-6	Felt downhearted and blue (MH4) All of the time-1 Most of the time-2 A good bit of the time-3 Some of the time-4 A little of the time-5 None of the time-6		Moderate Activities (PF02) Limited a lot-1 Limited a little-2 No limeted-3	Climbing Several Flights of Stairs (PF04) Limited a lot-1 Limited a little-2 No limeted-3	Accomplish less than you would like (RP2) Yes-1 No-0	Limited in the kind of activities (RP3) Yes-1 No-0	Pain interferes with normal work (BP2) Extremely-1 Quite a bit-2 Moderately-3 A little bit-4 No limeted-5	In general, would you say your health is (GH1) Poor-1 Fair-2 Good-3 Very good-4 Excellent-5	Have a lot of energy (VT2) None of the time-1 A little of the time-2 Some of the time-3 A good bit of the time-4 Most of the time-5 All of the time-6	Health interferes w/social activities (SF2) All the time-1 Most of the time-2 Some of the time-3 A little of the time-4 None of the time-5	Accomplish less than you would like (RE2) Yes-1 No-0	Didn't do activities as carefully as usual (RE3) Yes-1 No-0	Felt calm and peaceful (MH3) None of the time-1 A little of the time-2 Some of the time-3 A good bit of the time-4 Most of the time-5 All of the time-6	Felt downhearted and blue (MH4) All of the time-1 Most of the time-2 A good bit of the time-3 Some of the time-4 A little of the time-5 None of the time-6		Moderate Activities (PF02) Limited a lot-1 Limited a little-2 No limeted-3	Climbing Several Flights of Stairs (PF04) Limited a lot-1 Limited a little-2 No limeted-3	Accomplish less than you would like (RP2) Yes-1 No-0	Limited in the kind of activities (RP3) Yes-1 No-0	Pain interferes with normal work (BP2) Extremely Quite a bit Moderately A little bit No limeted-5	In general, would you say your health is (GH1) Poor-1 Fair-2 Good-3 Very good-4 Excellent-5	Have a lot of energy (VT2) None of the time-1 A little of the time-2 Some of the time-3 A good bit of the time-4 Most of the time-5 All of the time-6	Health interferes w/social activities (SF2) All the time-1 Most of the time-2 Some of the time-3 A little of the time-4 None of the time-5
1	A	61	0	163	88	33.1	5	3	3	2	0.713586	0.791433	0.776819	0.768318		3	2	1	0	2	1	5	4	0	0	3	6		2	2	0	0	3	4	4	4	0	0	5	4		2	3	0	0	5	3	4	5
2	A	66	0	175	60	19.6	4	2	2	1	0.676087	0.752014	0.697759	0.719468		2	2	0	0	3	4	1	4	0	1	6	2		2	3	0	0	5	3	3	4	0	0	3	3		2	2	0	0	3	3	6	3
3	A	71	0	168	91	32.2	10	0	3	2	0.502941	0.869777	0.72333	0.741456		2	1	1	1	1	4	3	2	0	0	3	1		3	2	0	0	5	3	6	5	0	0	3	5		3	3	0	0	4	1	3	5
4	A	75	1	184	107	31.6	6	4	3	2	0.667804	0.699364	0.749038	0.703892		1	1	0	0	2	5	3	3	0	0	4	2		2	2	1	0	5	4	4	4	0	0	3	1		3	2	0	0	5	3	4	4
5	A	67	0	170	64	22.1	5	5	2	2	0.670633	0.703495	0.741777	0.70485		2	1	1	0	3	4	6	3	1	1	2	6		3	2	0	0	2	1	6	4	0	0	4	3		3	2	0	1	3	3	5	4
6	A	64	1	168	75	26.6	9	4	2	1	0.568735	0.701293	0.831832	0.700788		1	1	1	1	2	3	3	2	0	1	4	4		2	2	1	0	1	2	4	4	0	0	5	4		3	3	0	0	5	5	4	4
7	A	70	0	172	67	22.6	9	9	0	1	0.598771	0.568687	0.845619	0.645441		2	1	0	1	2	1	3	5	0	1	5	2		2	3	0	0	2	1	1	1	0	0	2	3		3	3	0	0	4	4	5	5
8	A	63	1	176	82	26.5	2	3	3	2	0.758169	0.766836	0.787278	0.76978		2	2	0	1	5	1	6	4	0	0	5	4		2	3	0	0	3	5	4	3	0	0	2	5		2	2	0	0	2	3	6	3
9	A	73	1	178	69	21.8	4	2	2	1	0.718485	0.755902	0.826013	0.764076		2	2	0	0	2	5	5	1	1	0	4	4		3	3	0	0	3	2	6	5	1	1	5	4		3	1	0	0	5	5	5	5
10	A	52	1	163	84	31.6	5	3	2	1	0.73819	0.773813	0.750328	0.759036		2	2	1	0	4	4	6	1	0	0	4	3		3	3	0	0	2	4	4	4	0	0	5	3		3	2	1	0	3	4	3	5
11	A	61	1	166	94	34.1	4	5	0	0	0.728713	0.711033	0.833185	0.745991		2	2	0	1	2	5	4	3	0	0	6	3		2	3	1	0	3	1	5	5	0	0	4	3		3	3	1	1	4	5	5	5
12	A	52	1	175	65	21.2	2	1	2	1	0.78421	0.799229	0.788409	0.792769		1	3	0	0	2	4	5	3	0	0	5	5		3	3	0	0	5	4	4	1	0	0	4	4		3	1	0	0	5	3	5	4
13	A	65	1	184	99	29.2	5	4	3	2	0.709904	0.728238	0.720737	0.721779		2	1	1	0	3	4	2	4	0	0	3	5		1	2	0	0	3	5	3	3	1	0	5	5		1	3	1	0	4	4	2	4
14	A	67	0	159	52	20.6	3	0	0	0	0.773278	0.820626	0.841876	0.814102		2	2	0	0	3	4	6	2	0	0	6	4		3	3	0	1	5	4	6	3	0	0	4	5		2	2	0	0	5	3	6	5
15	A	68	1	159	65	25.7	8	7	2	1	0.585501	0.63436	0.787518	0.660435		1	3	0	0	2	1	5	2	0	0	1	3		3	3	1	0	2	1	3	5	1	0	5	2		3	3	0	0	4	4	4	3
16	A	72	1	180	82	25.3	7	5	3	2	0.628148	0.672428	0.785467	0.689618		2	2	0	0	1	1	3	3	0	0	4	4		3	3	1	0	3	5	1	4	0	1	5	2		2	2	0	0	3	4	6	5
17	A	58	0	159	73	28.9	5	5	2	2	0.716817	0.730145	0.64763	0.706184		2	2	0	1	3	2	5	2	0	0	6	5		3	2	0	0	2	2	4	5	0	0	3	3		1	2	0	0	2	1	6	1
18	A	65	1	166	88	31.9	6	7	2	2	0.640989	0.658834	0.7276	0.671564		3	2	1	0	4	2	3	1	0	0	3	2		3	2	0	1	4	4	2	2	0	0	4	3		2	2	0	0	3	3	5	3
19	A	66	0	169	77	27	10	3	0	0	0.571894	0.77898	0.85015	0.745001		1	2	1	1	1	3	3	3	1	0	5	3		3	3	0	0	3	4	3	5	0	0	4	3		3	3	0	0	3	3	6	5
20	A	78	0	168	75	26.6	5	2	2	1	0.681448	0.758354	0.805059	0.750804		2	3	0	0	2	2	3	1	0	0	2	5		2	3	0	0	2	4	5	2	0	0	6	4		2	3	0	0	1	5	6	4
21	A	57	1	172	70	23.7	5	4	2	1	0.66912	0.691234	0.72451	0.694025		2	3	1	0	3	5	3	1	1	0	3	4		3	3	0	0	3	2	3	3	1	0	5	4		3	3	0	0	1	5	5	1
22	A	71	1	180	90	27.8	4	4	3	2	0.733786	0.73545	0.777598	0.745571		2	2	1	0	4	3	4	1	1	0	6	5		3	3	0	1	2	2	6	4	0	0	6	2		3	3	1	0	4	3	6	3
23	A	61	1	182	68	20.5	7	4	1	0	0.656007	0.684842	0.881677	0.726842		3	2	1	0	3	3	2	5	1	1	3	4		3	2	1	0	5	2	2	4	1	0	2	5		3	2	0	0	5	3	6	5
24	A	63	1	159	82	32.4	7	2	0	1	0.650702	0.740709	0.812948	0.736267		1	1	0	0	2	3	4	2	1	0	4	5		3	3	0	0	1	3	4	5	1	0	3	5		3	3	0	0	4	3	6	5
25	A	69	0	148	81	37	4	4	2	1	0.699265	0.705319	0.779841	0.722436		2	1	0	0	4	2	5	3	0	1	3	5		2	3	1	0	3	2	1	4	0	0	6	4		2	2	0	1	4	3	4	5
26	A	70	1	165	71	26.1	7	3	1	0	0.646199	0.759876	0.836752	0.750675		2	2	0	1	4	3	4	2	1	0	3	4		3	3	0	0	3	4	5	3	0	0	4	3		3	3	1	0	5	5	6	3
27	A	63	0	161	68	26.2	7	3	3	2	0.664203	0.745259	0.729023	0.720936		2	3	1	0	3	2	4	3	0	0	3	3		3	3	0	0	2	2	6	4	0	0	5	2		2	2	0	0	4	3	5	3
28	A	58	1	177	110	35.1	6	5	2	0	0.646899	0.713435	0.830642	0.726103		1	2	0	0	3	3	5	2	0	0	2	2		1	1	0	0	4	4	4	5	0	1	2	3		3	2	0	0	4	5	6	5
29	A	65	0	169	73	25.6	5	3	2	2	0.735922	0.76355	0.680244	0.735817		1	3	0	0	2	4	5	1	0	0	2	5		3	3	0	0	4	3	5	3	1	0	3	6		3	3	1	0	4	3	4	2
30	A	61	0	174	64	21.1	5	4	3	1	0.690985	0.687617	0.708125	0.693586		2	2	1	0	3	3	4	3	0	0	4	3		1	2	0	0	4	3	5	2	0	0	3	3		3	3	1	0	3	3	4	3
31	A	67	1	184	99	29.2	7	3	2	1	0.644336	0.740166	0.757615	0.720571		2	2	1	0	2	4	3	1	0	0	2	3		3	3	0	0	3	3	3	3	0	0	4	4		3	2	0	0	5	2	6	1
32	A	77	1	170	95	32.9	2	6	1	0	0.766217	0.60766	0.848471	0.707502		2	2	1	0	2	3	5	5	0	0	5	3		1	2	0	0	4	1	3	4	1	1	3	4		2	1	0	0	5	3	6	4
33	A	54	1	164	64	23.8	4	0	3	1	0.684814	0.84236	0.767043	0.784144		2	2	1	0	1	4	2	5	1	0	5	4		3	3	0	0	4	4	5	4	0	0	4	5		3	2	0	0	5	2	5	2
34	A	57	1	183	101	30.2	2	3	3	1	0.762909	0.797277	0.71497	0.768108		3	2	1	1	5	4	6	5	0	0	1	3		3	2	0	1	4	4	4	3	0	0	6	5		2	3	0	0	5	2	2	5
35	A	59	1	181	97	29.6	4	3	2	2	0.693375	0.78435	0.731318	0.748348		2	2	0	1	2	5	2	5	0	0	2	3		3	3	0	0	3	3	4	4	0	0	4	4		2	3	0	0	4	2	2	4
36	A	78	0	159	74	29.3	10	3	2	1	0.587244	0.780677	0.702942	0.712885		3	1	1	1	2	4	2	3	0	1	2	4		3	3	0	0	4	3	5	4	0	1	3	5		3	2	0	0	2	4	6	2
37	A	53	1	178	82	25.9	4	5	3	1	0.687593	0.703826	0.662359	0.689401		2	2	0	1	2	5	3	3	0	1	4	5		3	3	0	0	1	4	5	5	0	0	3	1		2	2	0	0	1	1	2	5
38	A	78	1	177	108	34.5	8	3	2	2	0.579084	0.765046	0.743339	0.713129		2	2	1	1	4	2	3	2	1	1	4	5		1	2	0	0	4	5	5	4	0	1	5	3		2	3	0	0	5	1	5	4
39	A	65	0	161	91	35.1	7	3	3	1	0.586889	0.784406	0.727078	0.720695		3	3	1	1	2	4	5	3	0	1	3	1		2	2	0	0	1	3	4	5	0	0	6	4		3	2	0	0	2	2	6	4
40	A	61	1	180	83	25.6	6	3	1	1	0.651225	0.773494	0.858122	0.764084		2	1	0	0	2	1	3	3	0	0	5	4		2	2	0	0	2	3	4	4	0	0	4	5		3	3	0	0	4	4	6	5
41	A	56	0	162	73	27.8	6	1	2	2	0.667284	0.819957	0.651874	0.739768		2	2	0	1	1	2	4	4	0	0	5	3		2	3	0	0	5	4	5	4	0	0	3	4		3	3	0	0	2	3	3	2
42	A	69	1	175	90	29.4	5	0	2	1	0.723268	0.813508	0.764536	0.778705		2	3	1	1	2	3	3	4	0	0	6	4		2	3	0	0	4	5	6	5	0	0	3	2		3	3	1	0	2	4	3	3
43	A	71	0	170	79	27.3	5	5	3	2	0.688105	0.701193	0.753824	0.711079		2	2	0	0	5	3	3	2	0	0	3	3		2	2	1	0	2	2	5	3	1	0	6	5		3	3	0	0	3	3	5	4
44	A	78	0	161	61	23.5	7	1	3	1	0.622875	0.798986	0.75468	0.743882		1	1	0	0	3	5	2	2	1	0	2	5		3	3	0	0	4	4	6	5	1	0	4	3		3	2	0	0	3	5	5	2
45	A	78	1	183	92	27.5	8	3	3	2	0.547783	0.792187	0.733956	0.716528		3	1	0	0	2	5	1	2	1	1	4	2		2	2	0	0	5	4	5	3	0	0	3	4		3	3	0	0	3	5	3	2
46	A	66	1	170	64	22.1	4	3	3	2	0.715465	0.790297	0.773879	0.767485		1	1	0	0	3	2	4	1	0	0	6	4		3	3	0	0	2	3	5	5	0	0	2	4		2	3	0	0	4	3	5	5
47	A	77	1	184	67	19.8	4	5	3	2	0.705356	0.725038	0.781325	0.734189		2	2	0	0	3	4	2	3	0	0	3	4		3	3	0	0	4	1	2	5	0	0	5	3		3	2	0	1	2	4	6	4
48	A	62	1	177	93	29.7	6	3	2	2	0.621954	0.782138	0.718019	0.726062		2	3	0	0	3	3	5	2	1	0	5	1		1	3	0	0	4	4	6	4	0	1	4	4		3	3	1	0	3	4	4	2
49	A	75	1	172	77	26	5	0	2	1	0.704594	0.839564	0.784509	0.792058		3	1	0	0	1	4	5	1	1	0	6	4		3	1	0	0	3	5	6	5	0	0	4	4		1	2	0	0	3	5	5	2
50	A	54	0	160	65	25.4	6	0	2	1	0.617009	0.826328	0.751229	0.755224		2	2	1	1	4	2	2	3	0	0	5	2		3	3	0	0	2	4	5	4	0	0	5	5		3	3	0	0	5	4	6	3
51	A	66	0	166	84	30.5	4	3	2	1	0.6896	0.765739	0.774704	0.748945		1	2	0	0	3	2	4	1	0	0	5	3		2	3	0	0	2	5	4	5	1	0	2	5		2	2	0	0	3	1	6	5
52	A	64	1	184	92	27.2	1	5	2	1	0.853574	0.710375	0.750243	0.756142		2	2	0	0	4	5	4	5	0	0	4	5		3	2	1	0	4	1	6	5	0	0	3	2		2	3	0	0	3	3	6	5
53	A	66	0	150	56	24.9	2	3	1	1	0.765921	0.772478	0.855648	0.791631		3	2	0	0	4	2	4	5	0	1	3	5		2	3	0	0	4	5	4	3	0	0	3	4		3	3	0	0	3	3	6	5
54	A	68	1	183	86	25.7	7	3	3	1	0.632696	0.79618	0.732551	0.739402		2	2	0	0	2	2	3	1	0	0	2	3		3	3	1	0	4	2	6	4	0	0	5	4		3	3	0	0	1	5	4	5
55	A	68	1	172	64	21.6	4	4	3	1	0.686634	0.719287	0.799164	0.731093		3	2	0	0	3	3	2	2	0	0	6	3		3	3	0	0	3	4	1	4	0	0	5	2		2	3	0	0	1	3	6	3
56	A	75	1	173	106	35.4	6	0	3	2	0.622973	0.816316	0.787243	0.760712		2	2	0	0	4	1	4	5	0	1	3	1		3	2	0	1	5	3	6	5	0	0	4	3		3	1	0	0	5	3	6	5
57	A	59	0	166	75	27.2	3	3	2	2	0.779678	0.791407	0.764896	0.781847		2	3	1	0	4	3	5	5	0	1	2	6		3	3	1	0	3	4	4	4	0	0	3	6		3	3	0	0	3	2	5	5
58	A	68	0	161	58	22.4	5	10	2	1	0.70011	0.576481	0.726276	0.644837		2	1	1	0	1	5	4	5	0	0	4	2		3	2	0	1	2	1	3	2	0	0	2	4		3	1	0	1	5	3	4	4
59	A	66	1	184	79	23.3	3	1	3	1	0.76981	0.839725	0.719892	0.792288		3	2	1	0	4	4	4	4	0	0	3	4		3	1	0	0	5	4	4	5	0	0	4	4		1	2	0	0	2	3	4	5
60	A	61	1	180	97	29.9	4	3	1	0	0.734532	0.74657	0.852643	0.770079		3	3	1	1	3	3	6	4	0	0	4	3		3	3	0	0	3	2	6	4	1	0	4	4		3	2	0	0	5	4	6	3
61	A	75	1	169	88	30.8	8	5	3	2	0.591489	0.720499	0.717738	0.687556		2	1	0	1	4	2	6	2	0	0	3	1		1	2	0	1	3	3	6	3	0	0	5	3		2	3	0	1	3	4	3	5
62	A	65	1	171	72	24.6	2	3	1	1	0.796748	0.755811	0.824473	0.783211		3	2	0	0	3	5	6	1	0	0	3	5		3	3	0	0	4	4	5	2	0	0	3	4		2	3	0	1	5	4	3	4
63	A	62	1	184	109	32.2	8	0	0	1	0.590754	0.83327	0.862219	0.779878		2	2	1	0	2	3	3	1	1	1	3	4		3	3	0	0	5	4	5	4	0	0	3	4		3	3	0	0	5	2	6	5
64	A	66	1	184	91	26.9	4	0	2	2	0.702577	0.854525	0.750258	0.790471		2	2	0	1	2	3	4	5	0	0	3	2		3	3	0	0	4	4	5	5	0	0	4	4		3	2	0	1	4	3	3	5
65	A	60	1	184	89	26.3	6	3	3	2	0.602192	0.80396	0.72461	0.733681		2	2	1	1	3	3	4	1	1	0	1	4		3	1	0	0	2	5	6	3	0	0	5	5		3	3	0	0	3	1	6	5
66	A	62	1	177	98	31.3	7	2	0	1	0.582998	0.777258	0.821049	0.739641		2	3	1	0	3	4	4	2	1	1	2	3		3	3	0	0	4	2	5	4	0	0	6	2		1	3	1	0	5	3	5	5
67	B	62	1	179	101	31.5	6	4	2	2	0.651011	0.727239	0.71984	0.706332		3	2	0	1	3	3	4	2	0	1	2	5		3	2	0	0	3	5	6	2	1	0	4	4		3	3	1	0	1	3	4	1
68	B	78	0	163	52	19.6	7	1	1	1	0.645879	0.79992	0.805009	0.762682		3	3	0	0	2	1	4	3	0	0	1	4		2	3	0	0	5	4	6	5	1	1	4	4		3	3	1	0	5	2	6	5
69	B	61	0	164	54	20.1	4	2	3	1	0.708745	0.772906	0.767531	0.755522		2	2	0	0	5	3	5	3	1	0	3	3		3	3	0	0	3	4	5	1	0	0	4	4		3	3	0	0	2	1	6	5
70	B	66	0	156	69	28.4	4	0	3	1	0.702367	0.866989	0.699088	0.783858		2	2	0	0	5	3	4	1	1	0	4	3		3	2	0	0	5	3	5	5	0	0	5	4		3	1	1	1	2	5	4	4
71	B	59	0	169	89	31.2	7	2	3	1	0.610895	0.73178	0.742758	0.704303		3	3	1	1	4	4	3	1	1	0	3	2		3	3	1	0	3	4	6	3	0	0	3	3		2	2	1	0	5	4	5	1
72	B	67	1	180	82	25.3	7	2	2	1	0.615268	0.785884	0.698514	0.721387		3	1	1	0	3	4	3	2	0	1	4	3		3	3	0	0	3	3	5	5	1	0	4	4		3	3	0	0	2	5	5	2
73	B	67	1	180	87	26.9	7	5	0	1	0.641982	0.718923	0.835118	0.728737		3	3	1	0	1	1	5	4	0	0	3	3		2	3	0	0	5	1	6	4	0	1	2	4		3	2	0	0	2	5	5	5
74	B	58	0	161	77	29.7	6	5	3	2	0.675458	0.721456	0.641163	0.689883		2	3	1	0	3	1	4	3	0	1	6	5		3	3	0	0	3	1	6	5	1	0	6	2		3	1	1	0	3	1	2	5
75	B	52	1	176	78	25.2	10	3	2	2	0.593833	0.782566	0.791138	0.737526		2	1	0	1	2	3	1	4	0	0	2	2		2	3	0	0	3	3	4	5	1	0	3	6		3	3	0	0	2	4	5	1
76	B	78	1	159	116	45.9	3	7	4	2	0.811178	0.582397	0.609706	0.646419		2	3	0	0	3	3	4	5	0	0	3	5		3	1	0	0	2	5	6	2	1	1	4	1		1	3	0	0	2	1	4	1
77	B	70	1	167	64	22.9	4	2	1	1	0.719293	0.753989	0.81416	0.760358		2	3	0	0	2	2	5	4	1	0	3	5		3	3	0	0	5	1	4	4	0	0	5	3		1	3	0	0	5	4	6	3
78	B	71	1	159	121	47.9	5	5	3	2	0.6926	0.717175	0.811902	0.734713		2	3	0	0	2	4	4	1	1	0	5	3		2	2	0	0	2	5	3	1	0	0	5	3		2	3	0	0	3	5	5	1
79	B	68	1	169	96	33.6	4	3	3	2	0.687357	0.788021	0.673277	0.734169		3	1	1	1	2	5	4	5	1	0	2	4		2	3	1	0	1	3	6	5	0	0	4	5		1	2	0	0	1	5	5	2
80	B	59	0	170	74	25.6	5	7	2	1	0.699187	0.648561	0.780306	0.694153		1	3	1	0	5	2	3	4	0	1	4	4		3	3	1	0	3	2	4	1	0	0	3	2		3	2	1	1	4	4	4	5
81	B	62	1	167	77	27.6	5	5	2	1	0.679522	0.686383	0.809707	0.715499		2	2	0	1	4	2	4	5	0	0	4	1		3	3	1	0	5	1	4	5	0	0	1	2		3	3	0	0	3	4	6	5
82	B	55	0	159	78	30.9	9	2	4	2	0.596203	0.734066	0.597182	0.665379		3	1	0	1	1	1	6	2	0	0	2	5		2	3	0	0	4	3	2	1	0	0	4	5		2	3	0	1	2	1	2	3
83	B	44	1	184	88	26	1	2	2	1	0.884025	0.742991	0.77701	0.786754		3	3	1	0	5	4	5	5	0	0	4	6		3	2	0	0	5	4	5	1	0	1	2	4		2	1	1	0	1	4	5	5
84	B	57	1	184	90	26.6	0	2	0	0	0.812518	0.727013	0.797287	0.765958		1	2	0	0	5	5	3	4	0	0	5	4		3	3	1	0	5	3	4	1	0	0	3	3		3	3	0	0	5	4	4	3
85	B	63	0	175	77	25.1	8	2	0	1	0.568878	0.756995	0.799861	0.720682		2	1	0	1	3	2	3	2	0	0	3	2		3	3	0	0	3	3	3	1	0	0	6	4		3	3	0	0	5	2	5	5
86	B	67	0	158	74	29.6	6	7	2	2	0.606492	0.665873	0.76723	0.676367		3	2	0	0	4	4	2	2	1	1	4	3		1	1	1	0	3	2	5	2	0	0	5	4		3	1	1	0	2	4	5	4
87	B	64	0	150	83	36.9	4	4	2	2	0.721972	0.741142	0.696956	0.725303		2	1	0	0	4	3	3	2	0	0	4	6		1	3	0	0	2	5	2	4	0	0	3	5		3	1	0	0	3	2	3	5
88	B	62	1	174	92	30.4	2	5	3	1	0.740553	0.730469	0.702426	0.725979		3	3	0	0	4	5	6	2	1	0	5	3		2	2	0	0	4	2	5	1	0	0	5	3		3	3	1	0	3	1	6	5
89	B	60	0	159	72	28.5	3	3	4	2	0.754129	0.788442	0.612225	0.735809		3	2	1	0	4	3	5	4	0	0	4	3		3	3	0	0	4	3	5	3	0	0	3	5		2	2	0	1	4	2	2	3
90	B	71	0	172	64	21.6	4	5	2	1	0.73345	0.675152	0.69122	0.693744		2	3	0	0	1	5	4	3	0	0	4	4		3	3	1	0	3	5	1	2	0	0	4	4		3	1	0	0	3	3	6	2
91	B	66	1	165	64	23.5	2	5	2	2	0.751423	0.711403	0.780797	0.738756		3	3	0	1	3	5	3	2	0	0	6	5		3	3	1	0	3	2	2	5	0	1	5	4		2	3	1	0	2	3	6	4
92	B	50	1	177	91	29	4	5	3	2	0.699516	0.692325	0.666855	0.687755		3	1	0	1	5	2	3	3	0	1	5	5		3	1	0	0	2	4	6	2	0	1	4	4		1	3	0	0	4	4	3	2
93	B	70	0	158	87	34.9	10	7	1	0	0.462122	0.652506	0.825873	0.648252		2	2	1	1	3	1	3	2	0	1	4	1		3	3	0	0	2	1	4	2	0	1	5	5		3	3	0	0	1	4	6	5
94	B	77	1	180	70	21.6	7	6	3	1	0.655609	0.628608	0.76929	0.670529		2	1	1	1	1	4	4	2	0	0	5	5		3	2	1	0	3	2	5	2	1	1	5	4		3	3	0	0	4	3	1	5
95	B	70	1	173	90	30.1	4	2	2	1	0.694307	0.742091	0.66104	0.709882		1	3	1	0	1	2	6	1	0	0	4	5		2	3	0	0	4	3	6	2	0	1	4	5		2	3	1	1	1	3	3	5
96	B	63	1	180	76	23.5	10	2	2	2	0.540344	0.772624	0.771346	0.714235		2	3	1	1	4	1	4	1	1	0	5	1		3	3	0	0	1	4	5	4	0	0	4	4		2	3	0	0	4	4	6	2
97	B	54	1	184	97	28.7	2	2	3	1	0.736912	0.796264	0.736984	0.766606		2	3	0	0	3	3	5	3	0	0	2	4		3	2	0	1	2	4	6	5	0	0	2	5		3	2	0	0	5	1	6	4
98	B	78	1	178	87	27.5	7	2	2	2	0.614612	0.771055	0.809546	0.741567		2	1	1	0	2	4	1	4	1	0	4	3		2	3	0	0	5	2	5	3	1	0	5	5		2	2	0	0	2	5	4	5
99	B	72	0	154	75	31.6	4	4	3	2	0.733804	0.695063	0.648228	0.69304		2	2	0	0	3	3	3	5	0	0	1	4		3	2	0	0	2	4	6	3	1	0	3	3		1	3	0	0	3	3	2	2
100	B	63	1	184	88	26	7	1	2	2	0.631288	0.861673	0.756234	0.777717		1	2	0	0	3	2	4	3	1	0	3	3		2	3	1	0	5	4	5	5	0	0	4	5		2	3	1	0	5	1	2	5
101	B	67	1	164	114	42.4	7	5	3	1	0.630415	0.710032	0.758404	0.702221		3	3	0	0	4	3	1	4	0	1	1	2		3	2	0	0	3	1	4	5	0	0	3	3		3	3	0	0	4	5	3	1
102	B	61	1	176	64	20.7	4	5	3	1	0.685653	0.715219	0.806557	0.730662		2	1	1	0	3	2	3	5	1	0	2	6		3	3	1	1	4	2	6	4	0	0	3	3		3	3	0	0	3	4	3	5
103	B	71	1	172	86	29.1	4	6	2	2	0.707243	0.654877	0.766395	0.695848		1	2	0	0	3	4	4	3	0	0	3	3		2	1	0	1	1	1	6	4	0	0	4	4		2	3	0	0	3	5	4	1
104	B	56	1	159	77	30.5	5	2	3	2	0.681852	0.81323	0.758654	0.766741		3	3	0	1	5	4	3	3	1	0	3	3		3	2	1	0	3	3	5	5	0	0	4	5		2	3	0	1	4	4	6	4
105	B	70	0	156	80	32.9	3	1	2	2	0.776626	0.866581	0.682241	0.798007		2	2	0	0	5	2	3	5	0	0	3	4		2	1	0	0	5	5	4	5	0	0	6	4		2	1	0	0	3	1	4	5
106	B	58	1	162	97	37	7	5	2	2	0.629806	0.6932	0.646127	0.665583		2	1	0	1	1	3	3	4	0	0	3	3		3	2	0	0	3	1	4	4	0	0	4	3		1	3	0	1	2	2	6	1
107	B	78	0	148	82	37.4	5	4	2	1	0.702032	0.718257	0.691301	0.707462		3	1	1	0	3	5	5	1	0	0	3	3		2	3	1	0	2	4	6	1	0	0	4	3		2	1	0	0	2	2	6	3
108	B	74	1	177	64	20.4	4	5	3	2	0.673178	0.680998	0.705561	0.685184		2	2	1	0	4	3	5	4	1	1	4	3		2	2	0	0	4	1	2	3	0	0	4	5		3	3	0	1	5	3	5	2
109	B	59	1	184	98	28.9	6	2	3	1	0.657406	0.79778	0.683386	0.734088		3	1	1	1	4	2	1	5	0	0	4	3		2	1	0	0	5	3	2	5	0	0	4	5		2	2	0	0	3	1	6	3
110	B	60	1	166	81	29.4	2	3	2	0	0.786115	0.782289	0.874942	0.806409		2	1	0	1	5	4	5	4	0	0	4	4		2	3	0	0	4	4	5	1	0	0	4	4		3	3	0	0	5	4	5	5
111	B	57	1	172	90	30.4	7	5	4	2	0.624925	0.73702	0.615207	0.678543		3	2	0	1	4	2	3	2	0	0	4	2		1	3	0	0	2	2	6	1	0	0	5	4		2	3	0	1	3	1	6	2
112	B	60	0	168	85	30.1	7	5	4	3	0.621215	0.724339	0.623782	0.673418		2	2	0	0	5	1	3	4	0	1	1	3		3	2	1	0	4	2	5	5	1	1	5	4		2	3	1	0	1	2	4	2
113	B	64	1	166	73	26.5	8	2	3	1	0.613879	0.761931	0.686145	0.705971		2	1	1	0	1	1	4	3	1	0	6	5		2	3	1	0	3	3	2	4	0	0	6	5		3	1	0	0	5	3	2	1
114	B	78	0	164	79	29.4	3	0	3	2	0.765616	0.85642	0.690375	0.792208		2	3	0	0	3	4	4	3	0	0	3	5		2	2	0	0	4	4	4	5	0	0	4	6		3	2	1	0	1	2	6	1
115	B	68	0	149	80	36	9	5	2	1	0.540802	0.666062	0.655532	0.632115		3	2	0	1	3	4	3	2	1	1	2	2		3	2	0	0	3	1	4	5	1	0	3	3		1	2	1	0	4	4	3	5
116	B	58	0	163	61	23	6	6	2	1	0.654567	0.645575	0.751052	0.674192		3	2	0	1	3	3	3	5	1	1	2	4		3	1	1	0	2	3	1	4	1	0	5	4		3	3	0	0	2	2	4	5
117	B	55	1	182	75	22.6	4	0	3	2	0.704119	0.819251	0.798333	0.785238		2	2	1	0	3	5	4	3	1	0	6	3		3	2	0	0	5	2	5	5	0	0	3	4		3	2	0	0	5	3	6	3
118	B	67	0	164	62	23.1	4	3	3	3	0.739716	0.739974	0.622934	0.71065		2	1	0	0	3	2	6	5	0	0	1	4		2	3	0	0	1	5	6	1	0	0	5	3		3	1	0	0	3	1	1	3
119	B	63	0	164	70	26	5	2	3	2	0.706159	0.732682	0.746849	0.729593		1	2	0	0	2	2	6	5	1	0	5	2		3	3	1	0	3	3	5	5	1	0	5	2		3	3	0	1	2	4	4	3
120	B	68	1	176	64	20.7	4	1	2	2	0.704129	0.817066	0.677006	0.753817		1	2	0	0	3	3	5	2	0	0	5	3		3	2	0	0	5	2	6	4	0	0	4	4		1	2	0	0	1	3	5	2
121	B	65	1	168	64	22.7	7	1	3	2	0.645379	0.816259	0.710728	0.747157		3	2	1	0	3	1	3	5	0	1	4	3		2	3	0	0	4	4	5	4	0	0	4	4		3	2	1	0	2	4	2	5
122	B	62	0	151	77	33.8	10	5	2	1	0.591076	0.671503	0.7223	0.664095		1	1	0	0	1	4	5	2	1	0	3	3		2	1	0	0	1	4	5	4	1	0	2	4		3	2	0	0	2	4	4	2
123	B	63	0	175	62	20.2	5	3	2	2	0.705285	0.744189	0.746053	0.734929		3	3	0	0	4	4	2	2	0	0	5	3		3	3	0	0	2	2	3	5	0	0	3	4		2	3	0	0	3	1	6	3
124	B	64	1	176	78	25.2	8	3	3	1	0.601169	0.746807	0.707363	0.700537		1	3	1	0	1	2	3	3	0	0	3	3		3	2	0	0	4	4	4	1	0	0	4	3		3	3	0	0	3	1	3	4
125	B	69	1	175	71	23.2	6	5	1	0	0.662212	0.696101	0.842334	0.724187		2	2	0	0	2	1	6	1	0	0	5	2		3	1	0	0	1	4	3	5	1	0	5	3		3	3	0	0	4	4	4	5
126	B	69	0	175	74	24.2	7	2	2	1	0.613208	0.773868	0.719468	0.720103		2	1	1	0	3	3	3	2	0	0	3	3		2	3	0	0	4	1	4	5	0	0	5	4		2	2	1	0	2	3	5	2
127	B	70	1	173	82	27.4	5	0	2	1	0.718336	0.818724	0.665611	0.755349		2	2	0	1	5	2	3	1	0	0	5	4		3	3	0	0	5	4	5	2	0	0	6	4		2	3	0	1	2	1	4	4
128	B	57	0	150	92	40.9	5	5	3	1	0.675306	0.715345	0.730088	0.709021		3	1	0	1	2	4	3	3	0	0	5	3		1	2	0	0	2	2	2	4	0	0	5	5		3	2	0	0	2	1	5	1
129	B	58	0	159	57	22.5	10	5	2	2	0.56544	0.699353	0.65531	0.654864		2	3	1	0	1	3	4	2	1	0	2	3		3	3	1	0	4	3	5	1	1	0	3	4		3	2	0	0	2	2	6	3
130	B	63	0	148	52	23.7	4	6	3	1	0.685418	0.663997	0.755408	0.692205		3	3	0	0	3	2	4	2	0	1	4	5		2	3	0	1	3	1	2	4	0	0	5	4		3	2	0	0	4	4	4	2
131	B	60	1	171	97	33.2	10	5	2	2	0.603752	0.709408	0.719682	0.685562		3	1	1	1	3	2	5	1	1	0	2	4		3	2	0	1	2	2	4	4	0	0	2	5		3	3	0	0	1	1	6	5
[truncated: 107 more columns]
